# Supplementary material for: Disparity of Hepatocellular Carcinoma in Tumor Microenvironment-Related Genes and Infiltrating Immune Cells between Asian and Non-Asian Populations
Source: Genes (Basel). 2021 Aug 20;12(8):1274. doi: 10.3390/genes12081274 (PMC8392256; doi:10.3390/genes12081274)
Supplement: Supplementary file 1 [file genes-12-01274-s001.zip]

Archive with 2 entries (2 files):
- Supplementary Tables S1 and S2.xlsx
- Supplementary Tables S3 and S4.xlsx
