# Supplementary material for: Disparity of Hepatocellular Carcinoma in Tumor Microenvironment-Related Genes and Infiltrating Immune Cells between Asian and Non-Asian Populations
Source: Genes (Basel). 2021 Aug 20;12(8):1274. doi: 10.3390/genes12081274 (PMC8392256; doi:10.3390/genes12081274)
Supplement: Supplementary file 1 [file genes-12-01274-s001.zip › Supplementary Tables S1 and S2.xlsx]

## Sheet: Immune scores
Supplementary Table S1. DEGs in immune scores group in non-Asian HCC
Gene	logFC	AveExpr	t	P.Value	adj.P.Val	B	Change
CYP3A4	-1.88479	6.7562	-3.46114	0.00065535	0.00735829	-1.71115	DOWN
FERMT3	1.52086	3.80785	17.9164	1.02739e-43	5.80238e-39	88.8292	UP
SELPLG	1.57193	3.55478	17.2038	1.5114e-41	4.26797e-37	83.8639	UP
AIF1	1.63473	5.02269	17.1041	3.05028e-41	4.30676e-37	83.1653	UP
SASH3	1.505	2.99089	16.8607	1.69612e-40	1.59653e-36	81.4584	UP
CORO1A	1.70787	3.75195	16.7552	3.57435e-40	2.88384e-36	80.7168	UP
SPI1	1.53902	4.05098	16.307	8.54129e-39	5.35985e-35	77.5593	UP
CD48	1.50741	2.57991	16.1653	2.33646e-38	1.1748e-34	76.5582	UP
CD2	1.99231	3.29016	16.156	2.49618e-38	1.1748e-34	76.4924	UP
CD53	1.72111	4.34132	16.0869	4.07892e-38	1.71555e-34	76.0038	UP
TRBC2	2.1399	3.69999	16.081	4.25266e-38	1.71555e-34	75.9623	UP
CD3E	1.87273	2.99117	15.8201	2.72449e-37	9.61694e-34	74.1145	UP
SLAMF8	1.67331	2.73512	15.7615	4.13429e-37	1.29718e-33	73.6996	UP
TRAC	2.09796	3.70236	15.7287	5.22389e-37	1.55279e-33	73.4669	UP
ITGB2	1.63797	4.11459	15.6535	8.92828e-37	2.40115e-33	72.9337	UP
TYROBP	1.61551	6.45654	15.6284	1.06778e-36	2.74115e-33	72.7556	UP
CD52	1.91189	4.57187	15.463	3.47609e-36	7.01139e-33	71.5814	UP
C1QA	1.86505	7.66624	15.2177	2.00632e-35	3.65519e-32	69.8375	UP
TRBV28	1.93453	2.83016	15.1762	2.69883e-35	4.68963e-32	69.5425	UP
LAPTM5	1.59033	6.03889	15.1658	2.90627e-35	4.77994e-32	69.4689	UP
UCP2	1.56084	4.48124	15.1333	3.6674e-35	5.59794e-32	69.2375	UP
HLA-DMB	1.60569	3.60339	14.2711	1.76169e-32	1.87726e-29	63.0956	UP
C1QB	1.88823	7.31702	14.2612	1.89119e-32	1.97794e-29	63.025	UP
CCL5	2.04805	4.84195	14.1538	4.08542e-32	4.04794e-29	62.259	UP
COTL1	1.50972	4.09959	14.1119	5.51561e-32	5.27975e-29	61.9604	UP
HLA-DPB1	1.75621	6.74024	14.0276	1.00945e-31	9.5018e-29	61.3593	UP
CALHM6	1.76235	3.00528	13.9821	1.39863e-31	1.27404e-28	61.035	UP
HCST	1.58342	3.98896	13.9153	2.25789e-31	1.99248e-28	60.5587	UP
CYBB	1.71282	3.36233	13.6858	1.16905e-30	9.43205e-28	58.9235	UP
RAC2	1.66484	4.03571	13.5224	3.76799e-30	2.8374e-27	57.7597	UP
HLA-DQA1	1.8102	4.00846	13.4657	5.65671e-30	4.04397e-27	57.3557	UP
CST7	1.67322	3.37704	13.4578	5.98418e-30	4.22461e-27	57.2997	UP
CD3D	1.94474	3.40039	13.453	6.19586e-30	4.32004e-27	57.2652	UP
C1QC	1.74158	7.30143	13.2301	3.05457e-29	1.96037e-26	55.679	UP
S100A4	1.77398	5.40231	13.1664	4.81732e-29	2.95726e-26	55.226	UP
CD27	1.65781	2.02042	12.9881	1.72268e-28	1.00301e-25	53.9592	UP
HLA-DRB1	1.81472	8.53796	12.7946	6.85258e-28	3.68584e-25	52.5867	UP
FCER1G	1.53616	5.59688	12.7445	9.79676e-28	5.17095e-25	52.2314	UP
GZMA	1.72259	3.60789	12.6979	1.36591e-27	7.01293e-25	51.9011	UP
HLA-DOA	1.55512	2.95076	12.6955	1.38979e-27	7.07129e-25	51.8839	UP
SLAMF7	1.63864	1.9606	12.5275	4.59737e-27	2.08361e-24	50.6948	UP
GZMK	1.50468	1.96258	12.1744	5.65085e-26	2.31263e-23	48.2017	UP
PLEK	1.56464	3.27218	12.1273	7.89376e-26	3.1844e-23	47.8696	UP
HLA-DPA1	1.70738	5.76379	12.071	1.1755e-25	4.67527e-23	47.4739	UP
LINC01871	1.58149	2.27893	11.8073	7.58628e-25	2.66118e-22	45.6216	UP
HLA-DQB1	1.84204	4.84932	11.7683	9.98939e-25	3.44006e-22	45.3482	UP
GBP5	1.5889	1.80708	11.5647	4.18885e-24	1.37543e-21	43.9245	UP
ALOX5AP	1.50627	2.66721	11.4959	6.79481e-24	2.20546e-21	43.4441	UP
IL2RG	1.83287	3.94385	11.471	8.08803e-24	2.59539e-21	43.2711	UP
CD74	1.71394	9.8846	11.4143	1.20435e-23	3.77877e-21	42.8758	UP
IGLC3	3.59488	4.8799	11.412	1.22365e-23	3.81813e-21	42.86	UP
CD8A	1.66575	2.10433	11.2232	4.58887e-23	1.31556e-20	41.5477	UP
HLA-DRA	1.74007	9.09906	11.0734	1.30497e-22	3.5777e-20	40.5102	UP
IGLC2	3.50374	5.37464	11.0716	1.32068e-22	3.60328e-20	40.4983	UP
FOLR2	1.56841	4.67339	11.0174	1.92679e-22	5.08501e-20	40.1234	UP
IGKC	3.85186	6.01189	10.9162	3.89094e-22	9.76662e-20	39.4259	UP
JCHAIN	2.75911	3.5365	10.8197	7.60143e-22	1.85046e-19	38.7613	UP
IGHG2	3.4187	4.97435	10.8156	7.81593e-22	1.89451e-19	38.7337	UP
HLA-DMA	1.53753	5.78055	10.7544	1.19374e-21	2.84467e-19	38.3135	UP
IGHG3	3.19824	4.21531	10.6997	1.74215e-21	4.11679e-19	37.9384	UP
IGKV3-11	3.25749	3.70241	10.6768	2.04151e-21	4.7644e-19	37.7811	UP
NKG7	1.61913	4.12244	10.6501	2.45361e-21	5.67921e-19	37.5986	UP
IGHGP	2.69779	2.74815	10.6283	2.85241e-21	6.52208e-19	37.4492	UP
IL7R	1.55223	2.08552	10.5771	4.05942e-21	9.06182e-19	37.0992	UP
IGKV3-15	2.97173	2.87303	10.4672	8.63931e-21	1.84122e-18	36.35	UP
MZB1	2.0122	1.79909	10.4354	1.07484e-20	2.25973e-18	36.1333	UP
IGKV3-20	3.51149	4.48732	10.4346	1.08031e-20	2.25973e-18	36.1283	UP
IGHG1	4.04382	5.82156	10.3085	2.56206e-20	5.20494e-18	35.2719	UP
IGLV1-44	3.00023	3.07039	10.3015	2.68749e-20	5.43466e-18	35.2245	UP
PLTP	1.70486	4.70887	10.2821	3.06839e-20	6.12344e-18	35.093	UP
IGHA1	3.06146	6.13791	10.255	3.69314e-20	7.29292e-18	34.9093	UP
IL4I1	1.52853	2.09667	10.2364	4.19128e-20	8.21914e-18	34.7838	UP
IGLL5	2.45712	2.17545	10.1261	8.8837e-20	1.68364e-17	34.039	UP
IGLV3-19	3.32827	3.29825	10.1122	9.76418e-20	1.83207e-17	33.9453	UP
GPNMB	1.53969	4.33962	10.0918	1.12135e-19	2.09491e-17	33.8081	UP
IGLV6-57	2.34701	2.08695	10.0142	1.8989e-19	3.43731e-17	33.286	UP
HLA-DRB5	1.88066	6.81492	10.0059	2.00803e-19	3.62324e-17	33.2306	UP
IGKV1-5	3.23287	3.7541	9.99855	2.11052e-19	3.78399e-17	33.1813	UP
IGKV4-1	3.12191	3.79933	9.9689	2.57953e-19	4.58125e-17	32.9824	UP
CD79A	1.70006	1.65014	9.95664	2.80248e-19	4.91581e-17	32.9002	UP
IGLV1-40	3.15514	3.4618	9.89025	4.38791e-19	7.57846e-17	32.4559	UP
LTB	1.76116	3.74541	9.83917	6.19138e-19	1.05961e-16	32.1147	UP
PLA2G2D	1.60009	1.21797	9.78134	9.13617e-19	1.52208e-16	31.7292	UP
IGLV3-1	2.82546	2.53119	9.74952	1.13135e-18	1.85741e-16	31.5174	UP
IGHV3-15	2.73213	2.58072	9.73623	1.23692e-18	2.02485e-16	31.429	UP
IGLV2-11	2.70074	2.82005	9.7175	1.40252e-18	2.28931e-16	31.3045	UP
MMP9	2.07591	3.45629	9.71595	1.41723e-18	2.30003e-16	31.2942	UP
LGALS2	1.62742	2.76662	9.7028	1.54784e-18	2.49052e-16	31.2069	UP
IGLV2-14	2.9402	3.64783	9.69914	1.58625e-18	2.54507e-16	31.1826	UP
IGHM	2.68253	4.38235	9.60302	3.01757e-18	4.72087e-16	30.5456	UP
IGLV2-8	2.00204	1.82728	9.58986	3.29459e-18	5.12585e-16	30.4586	UP
IGHV3-23	2.99388	3.55333	9.5842	3.42145e-18	5.29406e-16	30.4212	UP
IGLV3-21	2.96249	3.26142	9.56578	3.86894e-18	5.97012e-16	30.2994	UP
IGHV3-30	2.7743	2.68339	9.46766	7.43412e-18	1.09338e-15	29.6526	UP
HLA-DQB2	1.62537	2.83425	9.44408	8.69446e-18	1.27212e-15	29.4976	UP
HLA-DRB6	1.68118	4.63507	9.43575	9.1888e-18	1.33408e-15	29.4428	UP
IGHV3-21	2.5839	2.49554	9.34809	1.6423e-17	2.33633e-15	28.8679	UP
RGS1	1.79312	3.3402	9.34501	1.67614e-17	2.37847e-15	28.8477	UP
IGHV3-74	2.14775	2.15039	9.26048	2.92823e-17	4.06334e-15	28.2954	UP
F13A1	1.51677	2.60795	9.23025	3.57322e-17	4.92207e-15	28.0984	UP
IGLV3-25	2.64846	2.90659	9.11594	7.5675e-17	1.01518e-14	27.3558	UP
IGHV3-73	1.98416	1.43451	9.07332	1.00016e-16	1.31977e-14	27.0798	UP
IGKV1-27	2.11451	1.77106	9.06795	1.03587e-16	1.3637e-14	27.0451	UP
IGHV1-18	2.77776	2.99579	9.00099	1.60345e-16	2.0866e-14	26.6129	UP
IGLV2-23	2.87555	3.28667	8.98106	1.82564e-16	2.35942e-14	26.4845	UP
IGHV4-39	2.93168	3.07951	8.96412	2.03843e-16	2.62243e-14	26.3755	UP
IGLV1-51	2.48064	3.4419	8.83804	4.61723e-16	5.8207e-14	25.5668	UP
IGLV4-69	2.19419	2.00954	8.81511	5.35494e-16	6.72069e-14	25.4203	UP
IGHA2	2.19262	3.37912	8.74576	8.37453e-16	1.02596e-13	24.9781	UP
IGHV3-33	2.17647	2.18177	8.71125	1.0456e-15	1.25911e-13	24.7587	UP
CCL19	2.41603	3.33855	8.61773	1.90434e-15	2.22214e-13	24.1661	UP
IGHG4	2.68199	3.73159	8.60822	2.02376e-15	2.35662e-13	24.106	UP
IGKV1-16	2.19287	1.94717	8.55952	2.76192e-15	3.16399e-13	23.7987	UP
CXCL9	1.91654	4.15903	8.5488	2.9572e-15	3.38085e-13	23.7312	UP
IGHV5-51	2.62298	3.14904	8.54397	3.04953e-15	3.4584e-13	23.7008	UP
IGLV1-47	2.57972	2.8657	8.44056	5.88341e-15	6.48979e-13	23.0516	UP
IGKV1-17	2.27808	2.10284	8.39698	7.75201e-15	8.45194e-13	22.7791	UP
IGLV3-10	2.24574	2.05915	8.38089	8.58179e-15	9.32065e-13	22.6787	UP
IGHV1-2	2.36937	2.18541	8.34174	1.09867e-14	1.17741e-12	22.4347	UP
IGHV4-59	2.43345	2.53034	8.32168	1.2466e-14	1.31843e-12	22.31	UP
IGHV3-48	1.69093	1.39671	8.27752	1.64558e-14	1.7084e-12	22.0358	UP
IGHV1-69D	2.37011	2.2892	8.24435	2.02625e-14	2.07689e-12	21.8304	UP
IGHV1-46	2.07314	1.97926	8.23429	2.15813e-14	2.20009e-12	21.7681	UP
IGHV4-31	2.13264	1.88182	8.18701	2.90083e-14	2.90995e-12	21.4762	UP
IGHJ3	1.99885	1.66443	8.16316	3.36659e-14	3.35928e-12	21.3292	UP
IGKV1-9	2.26468	2.20224	8.04937	6.8306e-14	6.66272e-12	20.631	UP
IGLV5-45	1.52008	1.11172	7.9398	1.34385e-13	1.28204e-11	19.9635	UP
IGHV4-34	1.96841	2.41496	7.91791	1.5375e-13	1.45693e-11	19.8307	UP
IGKV2-24	1.71785	1.58973	7.89725	1.74547e-13	1.64814e-11	19.7056	UP
TIMP1	1.92476	8.45294	7.77889	3.59967e-13	3.28962e-11	18.992	UP
IGLV3-9	1.62166	1.27164	7.76334	3.95698e-13	3.5929e-11	18.8987	UP
IGKV1-6	1.91967	1.85567	7.76143	4.00326e-13	3.62909e-11	18.8873	UP
IGHV1-69	1.88964	1.46343	7.75863	4.07214e-13	3.68561e-11	18.8704	UP
IGHV1-24	2.12133	1.97896	7.75598	4.13816e-13	3.73938e-11	18.8546	UP
BASP1	1.56892	3.10575	7.69347	6.04784e-13	5.42165e-11	18.4806	UP
IGKV3D-20	1.70755	1.38468	7.52375	1.68053e-12	1.44462e-10	17.4739	UP
IGHV3-11	2.13432	2.21349	7.49143	2.03886e-12	1.74203e-10	17.2836	UP
IGHV3-49	1.86063	1.83627	7.39455	3.62917e-12	3.00535e-10	16.716	UP
IGLV7-43	1.65432	1.5812	7.32986	5.32123e-12	4.35546e-10	16.3394	UP
MARCO	1.55459	1.62522	7.26292	7.892e-12	6.34021e-10	15.9517	UP
S100A9	1.63011	5.40146	7.21102	1.06976e-11	8.46172e-10	15.6526	UP
HLA-DQA2	1.70164	3.57855	7.17722	1.30331e-11	1.01645e-09	15.4584	UP
ISLR	1.65012	3.04064	7.03643	2.94972e-11	2.20259e-09	14.6556	UP
IGLV3-27	1.63655	1.23489	6.79858	1.14769e-10	7.88544e-09	13.3215	UP
IGLV8-61	1.86766	1.92517	6.77863	1.28464e-10	8.78363e-09	13.2109	UP
LY6E	1.58241	5.95118	6.5652	4.23697e-10	2.70081e-08	12.0407	UP
NNMT	1.96003	7.55946	6.48658	6.53765e-10	4.05744e-08	11.6157	UP
OR2I1P	1.79522	6.62216	6.47593	6.93157e-10	4.27373e-08	11.5584	UP
UBD	1.58253	6.79486	6.24041	2.48944e-09	1.4173e-07	10.3071	UP
CCL21	1.9431	4.37826	6.23138	2.61297e-09	1.48127e-07	10.2598	UP
CXCL10	1.51176	5.32937	6.10902	5.01425e-09	2.69962e-07	9.62272	UP
MSC	1.526	2.97248	5.88797	1.59356e-08	7.98574e-07	8.4941	UP
PTGDS	2.18744	4.20074	5.83306	2.11458e-08	1.03668e-06	8.21829	UP
GPX2	1.83812	8.37581	5.64452	5.51063e-08	2.47003e-06	7.28543	UP
EFEMP1	1.52281	3.61551	5.60895	6.58617e-08	2.87012e-06	7.11196	UP
LUM	1.63604	4.26771	5.43635	1.54772e-07	6.21698e-06	6.28154	UP
C9	2.33643	6.08355	5.3361	2.52078e-07	9.68478e-06	5.80812	UP
CRP	2.58045	9.31678	5.12049	7.04399e-07	2.37223e-05	4.81255	UP
LCN2	2.0166	6.15822	4.9995	1.23743e-06	3.88906e-05	4.26779	UP
PLA2G2A	2.4384	6.4908	4.94657	1.57857e-06	4.80868e-05	4.03265	UP
SAA2	2.06069	6.23656	4.94453	1.59337e-06	4.84853e-05	4.02364	UP
S100P	2.00418	3.7654	4.82019	2.80192e-06	7.90035e-05	3.47922	UP
SAA1	2.19411	9.28127	4.78804	3.23674e-06	8.9433e-05	3.34023	UP
SAA2-SAA4	1.8557	4.78495	4.6929	4.9398e-06	0.000128505	2.93333	UP
SPINK1	2.21612	6.54593	4.58109	8.05435e-06	0.000194812	2.46354	UP
HAMP	1.60837	2.94851	4.57315	8.33597e-06	0.000200507	2.43055	UP
SPP1	2.01764	7.30319	4.18488	4.24299e-05	0.000791385	0.873983	UP
APOA4	1.88934	4.94998	3.82715	0.000172462	0.00250872	-0.456741	UP
AKR1B10	1.67132	7.39415	3.18919	0.00165212	0.0153364	-2.57047	UP

## Sheet: stromal scores
Supplementary Table S2. DEGs in stromal scores group in non-Asian HCC
Gene	logFC	AveExpr	t	P.Value	adj.P.Val	B	Change
PEG10	-1.53374	3.0114	-3.85063	0.000157757	0.0021053	-0.37257	DOWN
DCN	2.93071	3.2517	16.1064	3.55011e-38	2.00499e-33	76.1419	UP
LUM	3.41635	4.26771	15.8642	1.98985e-37	4.05376e-33	74.4271	UP
THBS2	2.73661	3.6943	15.8531	2.15332e-37	4.05376e-33	74.3486	UP
KCTD12	1.5281	3.50351	15.4449	3.95688e-36	5.36244e-32	71.4525	UP
PRELP	2.44826	2.86679	15.4194	4.74746e-36	5.36244e-32	71.2713	UP
CCDC80	2.32526	2.37107	15.0802	5.36187e-35	4.34142e-31	68.8596	UP
MMP2	2.28705	3.86093	15.061	6.14965e-35	4.34142e-31	68.7232	UP
THBD	1.59427	3.00622	14.9554	1.30923e-34	8.21571e-31	67.9715	UP
ANTXR1	1.77615	2.57956	14.9201	1.68578e-34	9.52076e-31	67.7201	UP
EMILIN1	2.13479	4.1411	14.8253	3.32393e-34	1.7066e-30	67.0447	UP
COL14A1	2.2697	2.70688	14.6876	8.90696e-34	3.86952e-30	66.0642	UP
PODN	2.20565	2.25973	14.5078	3.23125e-33	1.30351e-29	64.7824	UP
AEBP1	2.7324	4.84287	14.44	5.2501e-33	1.97673e-29	64.2997	UP
MFAP4	3.00347	3.39284	14.3995	7.02164e-33	2.44413e-29	64.0105	UP
FBLN2	2.36693	3.25768	14.393	7.35701e-33	2.44413e-29	63.9641	UP
ISLR	2.6459	3.04064	14.354	9.72706e-33	3.05197e-29	63.6863	UP
CRISPLD2	1.86034	2.65302	14.3317	1.14096e-32	3.39146e-29	63.5276	UP
F2R	1.54726	3.97495	14.2633	1.86376e-32	5.26298e-29	63.0395	UP
FBN1	1.54996	2.49766	14.1981	2.97322e-32	7.63265e-29	62.575	UP
LRRC32	1.54631	4.1616	14.0262	1.01983e-31	2.39987e-28	61.3491	UP
EFEMP1	2.91391	3.61551	13.9892	1.32942e-31	3.00327e-28	61.0855	UP
CPXM2	1.55017	1.67452	13.9741	1.48086e-31	3.2167e-28	60.9782	UP
IGFBP7	1.56301	8.33445	13.8746	3.02114e-31	6.31945e-28	60.2691	UP
COL3A1	2.59262	6.35914	13.8162	4.59178e-31	9.26179e-28	59.8528	UP
TAGLN	1.67883	5.43682	13.7637	6.69254e-31	1.30336e-27	59.4781	UP
ADAMTS2	1.80411	2.62177	13.6659	1.34797e-30	2.50543e-27	58.7818	UP
COL1A2	2.36392	5.47993	13.6631	1.37522e-30	2.50543e-27	58.7619	UP
MRC2	1.68971	2.55471	13.5128	4.03809e-30	6.70762e-27	57.6908	UP
COL5A1	2.12641	3.46509	13.4897	4.76258e-30	7.68503e-27	57.5267	UP
BGN	2.29625	7.49443	13.4033	8.84346e-30	1.38737e-26	56.9114	UP
GEM	1.94813	2.9783	13.3799	1.04522e-29	1.51361e-26	56.7452	UP
COL6A2	1.8378	6.0319	13.3341	1.45109e-29	2.04883e-26	56.419	UP
MOXD1	1.61955	1.51263	13.3236	1.56364e-29	2.1539e-26	56.3447	UP
GGT5	1.94661	3.3507	13.2241	3.18733e-29	4.1863e-26	55.6366	UP
ECM1	1.56014	2.83745	13.2163	3.37145e-29	4.32748e-26	55.5808	UP
LOXL1	1.68163	2.05641	13.1788	4.40631e-29	5.53012e-26	55.3147	UP
MGP	2.17295	5.0416	12.9855	1.75409e-28	2.06387e-25	53.9412	UP
ASPN	2.01367	3.83371	12.9147	2.90823e-28	3.28496e-25	53.4386	UP
SNAI1	1.57144	2.38758	12.7805	7.57937e-28	8.07661e-25	52.4865	UP
LAMA2	1.64246	1.67291	12.7145	1.21317e-27	1.20204e-24	52.0189	UP
COL1A1	2.64416	6.20094	12.6426	2.02602e-27	1.90706e-24	51.5092	UP
PTGIS	1.75959	1.68387	12.577	3.23195e-27	2.94404e-24	51.045	UP
LTBP2	1.75396	3.14624	12.4212	9.79646e-27	8.1364e-24	49.943	UP
FNDC1	1.60758	1.26896	12.3523	1.59874e-26	1.30858e-23	49.4563	UP
INMT	1.93071	2.68701	12.1	9.57467e-26	7.11511e-23	47.6777	UP
COL6A3	1.58732	3.37066	11.8867	4.3292e-25	3.09494e-22	46.1788	UP
TMEM119	1.71641	1.8173	11.7825	9.03659e-25	6.07571e-22	45.4478	UP
MYH11	1.6013	2.11579	11.6119	3.00576e-24	1.87608e-21	44.2541	UP
FBLN5	1.93658	3.57531	11.6018	3.22736e-24	1.98121e-21	44.1835	UP
APLNR	1.82253	3.87132	11.5847	3.63945e-24	2.18665e-21	44.0641	UP
SMOC2	1.6648	2.86409	11.3562	1.80934e-23	9.48566e-21	42.4716	UP
RCAN2	1.51327	2.62111	11.3513	1.87277e-23	9.70351e-21	42.4374	UP
C7	2.97974	4.05204	11.2746	3.20249e-23	1.60059e-20	41.9047	UP
SRPX	1.83175	2.09006	11.257	3.62334e-23	1.77944e-20	41.7822	UP
HEYL	1.5494	3.23955	11.2028	5.29196e-23	2.55448e-20	41.4061	UP
ACKR1	1.69812	1.61607	11.117	9.6257e-23	4.49282e-20	40.8122	UP
LTBP4	1.52877	3.66621	11.0138	1.97527e-22	8.63363e-20	40.0987	UP
COL15A1	1.56892	3.37606	10.9637	2.79752e-22	1.17907e-19	39.7533	UP
NGFR	1.76737	2.53346	10.8791	5.03432e-22	2.09061e-19	39.1702	UP
CXCL12	1.97049	3.96267	10.8426	6.48412e-22	2.65365e-19	38.919	UP
MXRA8	1.53128	3.37074	10.8092	8.17285e-22	3.2736e-19	38.6894	UP
IGFBP5	1.90253	4.79121	10.7981	8.82778e-22	3.46227e-19	38.6129	UP
CCL21	2.90571	4.37826	10.6598	2.29516e-21	8.25628e-19	37.6648	UP
POSTN	2.122	2.74797	10.4808	7.8673e-21	2.69286e-18	36.4428	UP
IL7R	1.51897	2.08552	10.232	4.32024e-20	1.29784e-17	34.7537	UP
FMOD	1.93675	3.16138	10.205	5.19216e-20	1.54336e-17	34.5715	UP
DPT	2.17269	2.23992	10.0949	1.09808e-19	3.05499e-17	33.8289	UP
SFRP4	1.67912	1.9933	10.0794	1.2199e-19	3.34449e-17	33.7246	UP
MYL9	1.50516	5.81746	9.82017	7.03627e-19	1.62864e-16	31.9879	UP
CCL19	2.61712	3.33855	9.64506	2.27837e-18	4.93009e-16	30.8239	UP
VCAN	1.87155	2.34552	9.54822	4.34927e-18	9.03065e-16	30.1835	UP
C11orf96	1.56613	3.87077	9.33023	1.84805e-17	3.46752e-15	28.751	UP
SULF1	1.58664	2.2869	9.12162	7.2913e-17	1.24408e-14	27.3925	UP
HTRA3	1.60211	2.40878	9.11072	7.83069e-17	1.33209e-14	27.3219	UP
OGN	1.54108	1.32005	9.10335	8.21803e-17	1.39378e-14	27.2741	UP
TIMP1	2.13075	8.45294	8.9154	2.79746e-16	4.31672e-14	26.0623	UP
CCL2	1.61187	3.89928	8.852	4.21854e-16	6.31964e-14	25.6561	UP
C1QTNF1	1.72384	3.48679	8.80477	5.72466e-16	8.31135e-14	25.3542	UP
PLTP	1.52735	4.70887	8.77278	7.03674e-16	1.0164e-13	25.1502	UP
IGHA1	2.72129	6.13791	8.65813	1.47031e-15	2.00093e-13	24.4217	UP
IGLV2-8	1.85646	1.82728	8.62367	1.83335e-15	2.46529e-13	24.2036	UP
SOD3	1.70252	3.7058	8.57022	2.57963e-15	3.428e-13	23.8661	UP
STMN2	1.60767	1.28678	8.12161	4.36162e-14	4.94713e-12	21.0736	UP
ELN	1.67649	3.20471	8.06075	6.36567e-14	6.98085e-12	20.7005	UP
HSPB6	1.74133	3.6685	7.99745	9.41803e-14	1.00739e-11	20.3141	UP
BASP1	1.5989	3.10575	7.88483	1.88373e-13	1.92382e-11	19.6304	UP
IGHA2	2.02003	3.37912	7.8377	2.51401e-13	2.51298e-11	19.3458	UP
JCHAIN	2.14053	3.5365	7.57174	1.26029e-12	1.12801e-10	17.7573	UP
FCN3	1.63819	2.75126	7.55603	1.38494e-12	1.23371e-10	17.6644	UP
ADAMTSL2	1.51065	3.38317	7.35859	4.49059e-12	3.72416e-10	16.5064	UP
AQP1	1.53212	5.55038	7.12284	1.78867e-11	1.34871e-09	15.1471	UP
IGHV3-74	1.75928	2.15039	7.10877	1.94086e-11	1.44992e-09	15.0669	UP
IGHM	2.13473	4.38235	7.07666	2.33784e-11	1.73958e-09	14.884	UP
IGLV2-11	2.12267	2.82005	7.03885	2.90879e-11	2.12798e-09	14.6692	UP
PTGDS	2.52274	4.20074	6.92082	5.72872e-11	4.00918e-09	14.0035	UP
IGHG2	2.45866	4.97435	6.88204	7.14685e-11	4.91037e-09	13.7864	UP
IGKV4-1	2.34587	3.79933	6.80265	1.12159e-10	7.37417e-09	13.344	UP
IGHV5-51	2.19146	3.14904	6.78062	1.27027e-10	8.21775e-09	13.2219	UP
IGLV2-14	2.22694	3.64783	6.71444	1.84364e-10	1.1595e-08	12.8564	UP
IGHV1-18	2.21442	2.99579	6.7056	1.93742e-10	1.21308e-08	12.8078	UP
IGKV3-20	2.5235	4.48732	6.68396	2.18723e-10	1.35003e-08	12.6888	UP
IGLV1-40	2.3423	3.4618	6.65909	2.51353e-10	1.52314e-08	12.5525	UP
IGLV2-23	2.27453	3.28667	6.62923	2.96898e-10	1.77814e-08	12.3892	UP
IGHV3-11	1.89219	2.21349	6.45387	7.82313e-10	4.34869e-08	11.4399	UP
IGLV1-44	2.10069	3.07039	6.41108	9.88576e-10	5.35814e-08	11.2107	UP
IGLV3-21	2.17201	3.26142	6.38132	1.16262e-09	6.24752e-08	11.052	UP
IGLV1-47	2.06715	2.8657	6.37591	1.19731e-09	6.41559e-08	11.0232	UP
IGKV1-9	1.87946	2.20224	6.37194	1.22343e-09	6.54313e-08	11.0021	UP
IGHV3-23	2.16044	3.55333	6.27113	2.11062e-09	1.08464e-07	10.4685	UP
IGLC3	2.30249	4.8799	6.22806	2.65982e-09	1.33646e-07	10.2424	UP
IGHV3-15	1.93486	2.58072	6.21165	2.90408e-09	1.44633e-07	10.1564	UP
IGLV6-57	1.62997	2.08695	6.20792	2.9627e-09	1.47163e-07	10.1369	UP
IGHV3-49	1.61021	1.83627	6.19385	3.19397e-09	1.57268e-07	10.0634	UP
IGLC2	2.26315	5.37464	6.15273	3.97639e-09	1.9129e-07	9.84928	UP
IGKV3-11	2.13461	3.70241	6.09062	5.5266e-09	2.59026e-07	9.52764	UP
IGHV3-33	1.61056	2.18177	5.96293	1.08e-08	4.77591e-07	8.87354	UP
IGLV3-19	2.21307	3.29825	5.94254	1.20095e-08	5.28242e-07	8.76996	UP
IGLV3-25	1.88998	2.90659	5.93757	1.23239e-08	5.39546e-07	8.74475	UP
IGKC	2.43493	6.01189	5.9358	1.24375e-08	5.43678e-07	8.7358	UP
HAMP	2.01121	2.94851	5.8917	1.56313e-08	6.72871e-07	8.51286	UP
IGHG4	1.96687	3.73159	5.84064	2.03374e-08	8.52704e-07	8.25624	UP
MSC	1.51441	2.97248	5.83571	2.08598e-08	8.70732e-07	8.23152	UP
IGLV1-51	1.78132	3.4419	5.82796	2.17065e-08	9.04069e-07	8.19274	UP
IGKV1-5	2.10288	3.7541	5.74107	3.38311e-08	1.35413e-06	7.76035	UP
IGKV3-15	1.85572	2.87303	5.67118	4.81859e-08	1.86894e-06	7.41599	UP
IGHV4-59	1.77879	2.53034	5.65169	5.31543e-08	2.03801e-06	7.32048	UP
IGLV4-69	1.53642	2.00954	5.6475	5.42867e-08	2.07456e-06	7.29996	UP
IGHV1-24	1.62246	1.97896	5.59861	6.93569e-08	2.57363e-06	7.06162	UP
IGHG3	1.94042	4.21531	5.57599	7.76424e-08	2.8408e-06	6.95187	UP
IGLV8-61	1.56186	1.92517	5.48563	1.21497e-07	4.25933e-06	6.51662	UP
IGHV1-69D	1.69884	2.2892	5.48109	1.24242e-07	4.33939e-06	6.49492	UP
IGKV1-17	1.60922	2.10284	5.47546	1.27736e-07	4.43949e-06	6.46797	UP
IGHGP	1.61335	2.74815	5.45728	1.39678e-07	4.81305e-06	6.38116	UP
IGHV4-39	1.95163	3.07951	5.40306	1.82118e-07	6.10776e-06	6.12353	UP
IGHV1-2	1.64261	2.18541	5.32926	2.60547e-07	8.41815e-06	5.77602	UP
NNMT	1.64161	7.55946	5.27253	3.42342e-07	1.0704e-05	5.51129	UP
MMP7	1.56179	2.26846	5.22893	4.21681e-07	1.28411e-05	5.30929	UP
IGHG1	2.37495	5.82156	5.22617	4.27261e-07	1.29873e-05	5.29655	UP
IGLV3-10	1.50643	2.05915	5.15396	6.01697e-07	1.76255e-05	4.96502	UP
IGHV3-30	1.64516	2.68339	4.95174	1.54161e-06	3.97378e-05	4.05548	UP
SAA2	2.04093	6.23656	4.89152	2.02943e-06	5.06255e-05	3.79016	UP
IGHV3-21	1.5181	2.49554	4.85231	2.42417e-06	5.9217e-05	3.61876	UP
SAA2-SAA4	1.89501	4.78495	4.80346	3.02063e-06	7.16251e-05	3.40675	UP
IGLV3-1	1.55016	2.53119	4.64441	6.11298e-06	0.000132888	2.72841	UP
SAA1	2.11939	9.28127	4.60765	7.1767e-06	0.000153821	2.57428	UP
SDS	1.9236	6.67584	4.50112	1.13652e-05	0.0002281	2.13314	UP
SLPI	1.66138	7.85115	4.12533	5.39392e-05	0.00085812	0.645401	UP
C9	1.83255	6.08355	4.07699	6.54152e-05	0.00101024	0.46194	UP
CRP	1.82034	9.31678	3.50068	0.000570159	0.00606978	-1.58103	UP
PLA2G2A	1.76963	6.4908	3.49193	0.00058807	0.00623006	-1.60996	UP
HSD17B13	1.55999	4.98832	3.46718	0.000641597	0.00666461	-1.69138	UP
