# Supplementary material for: Disparity of Hepatocellular Carcinoma in Tumor Microenvironment-Related Genes and Infiltrating Immune Cells between Asian and Non-Asian Populations
Source: Genes (Basel). 2021 Aug 20;12(8):1274. doi: 10.3390/genes12081274 (PMC8392256; doi:10.3390/genes12081274)
Supplement: Supplementary file 1 [file genes-12-01274-s001.zip › Supplementary Tables S3 and S4.xlsx]

## Sheet: Immune scores
Supplementary Table S3. DEGs in immune scores group in Asian HCC
Gene	logFC	AveExpr	t	P.Value	adj.P.Val	B	Change
SELPLG	1.68615	3.42019	14.1968	1.0931e-29	6.17352e-25	56.7429	UP
EVI2B	1.62409	2.88796	13.9731	4.32655e-29	1.22175e-24	55.3713	UP
CD53	1.81106	4.19769	13.6066	4.14959e-28	4.67427e-24	53.1176	UP
LAPTM5	1.73403	6.03431	13.4705	9.62443e-28	6.79449e-24	52.2791	UP
COTL1	1.71	4.00845	13.2744	3.23871e-27	1.82912e-23	51.0696	UP
HCK	1.51267	2.95934	13.2342	4.15385e-27	2.1327e-23	50.8216	UP
ITGB2	1.70797	4.00182	13.2103	4.81876e-27	2.26791e-23	50.6736	UP
SASH3	1.63205	2.9409	13.175	5.99444e-27	2.60422e-23	50.4561	UP
LCP1	1.80246	5.06455	12.9153	2.99994e-26	1.01496e-22	48.8513	UP
CORO1A	1.79143	3.75133	12.9074	3.15036e-26	1.01496e-22	48.8026	UP
CYBB	1.85798	3.11401	12.8445	4.65624e-26	1.38406e-22	48.4133	UP
SLAMF8	1.66958	2.65678	12.7972	6.24214e-26	1.672e-22	48.1212	UP
PLEK	1.70294	3.09745	12.7904	6.51309e-26	1.672e-22	48.0789	UP
HLA-DMB	1.69768	3.48535	12.4338	5.96417e-25	1.08658e-21	45.8726	UP
HLA-DPB1	1.92976	6.76858	12.4194	6.52455e-25	1.15152e-21	45.7831	UP
LY86	1.52701	2.98547	12.3429	1.04955e-24	1.64654e-21	45.3096	UP
MS4A6A	1.55815	3.1886	12.2805	1.54626e-24	2.29811e-21	44.9236	UP
CD48	1.71813	2.62803	12.2235	2.20351e-24	3.19096e-21	44.5708	UP
HLA-DOA	1.80898	2.70263	12.1788	2.90847e-24	4.10655e-21	44.2944	UP
CSF1R	1.56792	3.72699	12.0286	7.39801e-24	9.28483e-21	43.3646	UP
AIF1	1.63774	5.09465	12.0215	7.73273e-24	9.49394e-21	43.3205	UP
ALOX5AP	1.67272	2.31096	11.9696	1.06749e-23	1.26863e-20	42.9994	UP
IL2RG	2.03509	3.89815	11.968	1.07821e-23	1.26863e-20	42.9895	UP
APOBEC3C	1.63668	3.05174	11.9331	1.33944e-23	1.5134e-20	42.7734	UP
TYROBP	1.59231	6.56462	11.9025	1.6196e-23	1.67327e-20	42.5843	UP
BASP1	1.53726	2.65848	11.8266	2.59561e-23	2.55579e-20	42.1147	UP
RNASE6	1.69335	3.89862	11.7812	3.44119e-23	3.23913e-20	41.8339	UP
HLA-DPA1	2.09397	5.01424	11.7733	3.61425e-23	3.34626e-20	41.785	UP
C1QB	1.99446	7.1865	11.6797	6.46032e-23	5.70093e-20	41.2068	UP
CD52	1.98405	4.70144	11.5285	1.65218e-22	1.29598e-19	40.272	UP
CALHM6	1.92887	3.06762	11.5228	1.71114e-22	1.32384e-19	40.2371	UP
HLA-DQA1	1.97329	3.9356	11.5019	1.94785e-22	1.46678e-19	40.1081	UP
LSP1	1.58889	3.60789	11.4632	2.47631e-22	1.81629e-19	39.8692	UP
RAC2	1.75515	4.08745	11.4021	3.61822e-22	2.58666e-19	39.4917	UP
HLA-DQB1	2.03505	4.63635	11.3409	5.28614e-22	3.68574e-19	39.1144	UP
CD3E	1.83437	2.92041	11.2897	7.2595e-22	4.82925e-19	38.7987	UP
CD2	1.93215	3.30572	11.2557	8.96347e-22	5.75261e-19	38.5889	UP
C1QA	1.87733	7.55718	11.2494	9.3223e-22	5.91568e-19	38.5498	UP
IL18	1.5182	2.38813	11.2188	1.12682e-21	6.91736e-19	38.3611	UP
SRGN	1.5603	5.84407	11.1908	1.34014e-21	7.88409e-19	38.1886	UP
TRAC	2.01854	3.7668	11.1237	2.03046e-21	1.14674e-18	37.7752	UP
CCL5	2.01654	4.83703	10.7589	1.93357e-20	9.02498e-18	35.5331	UP
C1QC	1.80089	7.22291	10.7194	2.46733e-20	1.14219e-17	35.2907	UP
RGS10	1.51591	3.9956	10.5515	6.93757e-20	2.99094e-17	34.2626	UP
HCST	1.54412	3.95296	10.4904	1.01026e-19	4.28996e-17	33.8889	UP
TRBV28	1.87625	2.82803	10.4014	1.7449e-19	7.08968e-17	33.3455	UP
NAPSB	1.62019	2.52985	10.3056	3.14109e-19	1.24929e-16	32.7612	UP
S100A4	1.85816	5.5872	10.2914	3.42781e-19	1.34439e-16	32.6743	UP
SLAMF7	1.53248	1.93824	10.0732	1.30227e-18	4.62568e-16	31.3478	UP
HLA-DRB1	2.03877	8.40656	10.0428	1.56734e-18	5.49806e-16	31.1637	UP
TRBC2	1.96759	3.84229	9.95326	2.70628e-18	9.31967e-16	30.621	UP
GZMA	1.70522	3.528	9.94365	2.86944e-18	9.70405e-16	30.5629	UP
HLA-DRA	2.00324	8.9704	9.76308	8.60254e-18	2.71422e-15	29.4723	UP
CST7	1.61398	3.31138	9.7204	1.11444e-17	3.43935e-15	29.2152	UP
CD27	1.67714	1.99836	9.7006	1.25651e-17	3.85673e-15	29.096	UP
FCGR3A	1.66809	4.48374	9.67773	1.44332e-17	4.33586e-15	28.9584	UP
GPNMB	1.53411	4.26356	9.5098	3.98355e-17	1.14202e-14	27.9504	UP
FCER1G	1.52191	5.64313	9.40423	7.52535e-17	2.08338e-14	27.319	UP
CD3D	1.83831	3.43867	9.33879	1.11526e-16	2.94329e-14	26.9286	UP
CD74	1.72936	9.8989	9.1826	2.84426e-16	7.13936e-14	25.9997	UP
VSIG4	1.56767	2.97872	9.10698	4.46847e-16	1.10687e-13	25.5516	UP
IGHG2	3.55074	4.93225	8.97873	9.59166e-16	2.19338e-13	24.7941	UP
GZMK	1.60282	1.86545	8.96993	1.01062e-15	2.28308e-13	24.7423	UP
HLA-DRB6	1.93362	4.51071	8.85863	1.9557e-15	4.33145e-13	24.0878	UP
JCHAIN	2.47044	3.27881	8.77804	3.14946e-15	6.86766e-13	23.6155	UP
CD8A	1.53525	2.0968	8.74127	3.91254e-15	8.40185e-13	23.4005	UP
HLA-DMA	1.57974	5.69462	8.58476	9.82072e-15	1.99513e-12	22.4886	UP
IGKV3-15	2.67358	2.6348	8.49266	1.68365e-14	3.31316e-12	21.9547	UP
IGHV3-23	3.01595	3.24226	8.48836	1.72654e-14	3.37403e-12	21.9298	UP
IGHGP	2.61285	2.51203	8.4627	2.00559e-14	3.89244e-12	21.7815	UP
IGHA1	2.98346	5.87132	8.45512	2.09624e-14	4.04059e-12	21.7377	UP
IGKV3-11	3.0527	3.42444	8.40086	2.87579e-14	5.39589e-12	21.4246	UP
IGKC	3.58148	5.92334	8.38685	3.12018e-14	5.77766e-12	21.3439	UP
IGLC2	3.23963	5.40813	8.32188	4.55104e-14	8.21178e-12	20.9702	UP
IGLC3	3.17605	4.34758	8.25866	6.56449e-14	1.15496e-11	20.6076	UP
IGHG4	3.32681	4.08398	8.19309	9.5891e-14	1.6411e-11	20.2326	UP
IGLV3-25	2.6669	2.7311	8.13904	1.30937e-13	2.1814e-11	19.9244	UP
IGLL5	2.11583	2.03089	8.07742	1.86587e-13	3.02812e-11	19.5741	UP
IGHG1	3.70924	5.8669	8.05241	2.15373e-13	3.46542e-11	19.4322	UP
IGHG3	3.07444	4.20776	8.04922	2.19345e-13	3.5193e-11	19.4141	UP
IGHV4-39	2.53364	2.81675	7.98912	3.09418e-13	4.90698e-11	19.0739	UP
LGALS2	1.6889	3.12065	7.96009	3.65241e-13	5.65143e-11	18.9099	UP
IGLV6-57	2.16238	2.10048	7.95626	3.73315e-13	5.76057e-11	18.8883	UP
IGHM	2.63212	4.24374	7.8901	5.44254e-13	8.17496e-11	18.5156	UP
MZB1	1.81803	1.73056	7.882	5.69932e-13	8.53794e-11	18.47	UP
IGKV1-5	2.86069	3.23775	7.87329	5.98858e-13	8.92394e-11	18.4211	UP
RGS1	1.59113	3.19464	7.86034	6.44564e-13	9.52959e-11	18.3484	UP
IGKV3-20	3.16953	4.18171	7.8412	7.18567e-13	1.04864e-10	18.241	UP
IGLV1-40	2.82869	3.17494	7.76469	1.10838e-12	1.56495e-10	17.8127	UP
IGHV3-15	2.36345	2.18723	7.75079	1.19896e-12	1.68442e-10	17.7351	UP
IGLV2-14	2.67465	3.22714	7.72908	1.35524e-12	1.89456e-10	17.6141	UP
IGLV2-23	2.73334	3.02648	7.68727	1.71545e-12	2.37459e-10	17.3812	UP
PLTP	1.67015	4.68949	7.6629	1.96752e-12	2.69708e-10	17.2458	UP
IGHA2	2.28276	3.55716	7.64262	2.20496e-12	2.97206e-10	17.1333	UP
IGHV5-51	2.49025	2.62439	7.64129	2.22158e-12	2.98734e-10	17.1259	UP
IGHV1-18	2.66938	2.56256	7.59688	2.85001e-12	3.7784e-10	16.8799	UP
NKG7	1.51909	4.11131	7.55975	3.50828e-12	4.57592e-10	16.6747	UP
IGLV1-47	2.70936	2.94146	7.53167	4.10397e-12	5.27972e-10	16.5199	UP
IGLV3-19	2.87151	3.43472	7.47515	5.62356e-12	7.13712e-10	16.209	UP
IGLV3-21	2.55613	2.51924	7.45468	6.30158e-12	7.94407e-10	16.0967	UP
HLA-DRB5	1.71791	6.57509	7.39513	8.76862e-12	1.0696e-09	15.7707	UP
IGLV3-10	2.18385	1.85974	7.34103	1.18261e-11	1.40021e-09	15.4756	UP
CD79A	1.71058	1.846	7.2026	2.53099e-11	2.89945e-09	14.7254	UP
IGLV2-11	2.43488	2.75678	7.19599	2.62427e-11	2.98211e-09	14.6897	UP
IGLV1-44	2.55234	2.95369	7.19029	2.70739e-11	3.06423e-09	14.659	UP
IGKV4-1	3.04745	3.85351	7.15563	3.27179e-11	3.6518e-09	14.4723	UP
IGLV1-51	2.42021	3.57308	7.1522	3.33352e-11	3.71336e-09	14.4539	UP
IGKV1-16	1.99839	1.8463	7.14041	3.55487e-11	3.95214e-09	14.3906	UP
IGHV3-21	2.21092	2.15924	7.13436	3.67406e-11	4.06066e-09	14.3581	UP
IGHV3-74	1.95249	1.9492	7.05355	5.70001e-11	6.1318e-09	13.9254	UP
CD44	1.54008	3.37645	7.0401	6.13096e-11	6.57036e-09	13.8536	UP
IGLV2-8	1.90549	1.72096	6.95777	9.5632e-11	9.98338e-09	13.4158	UP
IGLV3-1	2.24271	2.16204	6.94603	1.01872e-10	1.05762e-08	13.3536	UP
CCL19	2.5826	3.28401	6.93611	1.07458e-10	1.10544e-08	13.3011	UP
IGHV3-30	2.1848	2.17851	6.92366	1.14892e-10	1.17764e-08	13.2352	UP
IGHV4-34	1.99889	2.2636	6.90293	1.28414e-10	1.30675e-08	13.1257	UP
IGHV3-49	2.03631	1.80511	6.82588	1.93923e-10	1.90473e-08	12.7201	UP
IGKV1-9	1.98572	1.93286	6.77798	2.50282e-10	2.42872e-08	12.4691	UP
IGKV1-6	2.08162	2.02922	6.77497	2.54307e-10	2.45934e-08	12.4534	UP
IGHV1-69D	2.10766	1.81466	6.76573	2.67103e-10	2.57426e-08	12.4051	UP
LTB	1.59781	3.90969	6.74523	2.97809e-10	2.84292e-08	12.2981	UP
CXCL9	1.71382	4.0584	6.70912	3.60575e-10	3.38838e-08	12.11	UP
IGHV3-73	1.83228	1.38597	6.66142	4.63844e-10	4.32285e-08	11.8625	UP
TIMP1	1.86053	8.24725	6.65856	4.70892e-10	4.3741e-08	11.8476	UP
IGHV3-11	1.96423	1.86327	6.65496	4.79905e-10	4.43594e-08	11.829	UP
IGHV3-33	1.77044	1.49792	6.51767	9.85266e-10	8.64051e-08	11.1223	UP
IGHV4-31	1.69505	1.44437	6.51716	9.87905e-10	8.65022e-08	11.1197	UP
IGHV1-46	1.83594	1.79665	6.42732	1.57507e-09	1.32374e-07	10.6617	UP
IGLV4-69	2.03137	2.18417	6.3382	2.49325e-09	2.02306e-07	10.211	UP
IGHV1-2	1.93306	1.64329	6.32937	2.6089e-09	2.1049e-07	10.1666	UP
IGKV1-27	1.85251	1.78213	6.2997	3.03719e-09	2.42276e-07	10.0175	UP
NNMT	2.33825	6.72627	6.26356	3.65318e-09	2.86159e-07	9.83641	UP
IGHJ3	1.69731	1.42804	6.24918	3.93125e-09	3.05399e-07	9.7645	UP
IGHV4-59	2.35752	2.89839	6.22086	4.54051e-09	3.47002e-07	9.62327	UP
MMP9	1.76481	3.5808	6.18373	5.48202e-09	4.14469e-07	9.4386	UP
EFEMP1	1.91487	3.18743	6.10449	8.17798e-09	5.95958e-07	9.04681	UP
PTGDS	2.59256	4.02422	5.96301	1.65825e-08	1.13107e-06	8.35493	UP
ISLR	1.74136	2.68329	5.91938	2.05826e-08	1.37894e-06	8.14358	UP
HLA-DQA2	1.56314	3.75884	5.79642	3.76567e-08	2.40038e-06	7.55321	UP
IGHV1-24	1.72918	1.67044	5.63048	8.40793e-08	4.98797e-06	6.76916	UP
IGKV1-17	1.66959	1.75428	5.62886	8.47341e-08	5.02154e-06	6.76159	UP
LUM	2.14841	3.58848	5.6132	9.13423e-08	5.34031e-06	6.68836	UP
IGLV8-61	1.70185	1.72934	5.57566	1.09297e-07	6.24502e-06	6.51338	UP
CCL21	2.3887	4.52968	5.57117	1.11662e-07	6.35722e-06	6.49251	UP
CXCL13	1.66285	1.86261	5.52179	1.41214e-07	7.9218e-06	6.26369	UP
CRP	2.81774	7.98026	5.20675	6.12634e-07	3.01817e-05	4.83628	UP
S100A9	1.54644	5.06273	5.08456	1.0666e-06	4.93353e-05	4.29831	UP
DCN	1.52452	2.78145	5.0581	1.2013e-06	5.46264e-05	4.18303	UP
PLA2G2A	2.71553	4.77067	4.90532	2.36852e-06	9.93073e-05	3.52575	UP
COL1A1	1.54995	5.98862	4.73678	4.92913e-06	0.000185095	2.81774	UP
HAMP	1.80933	2.99886	4.64155	7.40133e-06	0.000263761	2.42583	UP
MFAP4	1.56794	3.11644	4.6374	7.53292e-06	0.000267402	2.40886	UP
FDCSP	1.6715	1.55931	4.53166	1.17494e-05	0.000395648	1.98102	UP
MMP7	1.53016	2.42143	4.2426	3.81964e-05	0.00107058	0.850324	UP
SAA2	1.61922	4.69249	3.4458	0.000735717	0.0117144	-1.95179	UP
SPINK1	1.95782	6.70641	3.28576	0.00126204	0.017586	-2.45537	UP
C9	1.66308	5.20355	3.21559	0.00158941	0.0210076	-2.66963	UP
SAA1	1.66849	8.03988	3.14741	0.00198163	0.0248758	-2.87392	UP

## Sheet: stromal scores
Supplementary Table S4. DEGs in stromal scores group in Asian HCC
Gene	logFC	AveExpr	t	P.Value	adj.P.Val	B	Change
SSX1	-1.50439	2.02916	-3.54677	0.000518408	0.00739534	-1.62393	DOWN
REG3A	-1.62029	3.10862	-2.47463	0.0144326	0.0922072	-4.67904	DOWN
EFEMP1	3.16884	3.18743	13.3206	2.43341e-27	3.43579e-23	51.3543	UP
THBS2	2.80322	3.22726	13.0753	1.11212e-26	1.25619e-22	49.8399	UP
DCN	2.89889	2.78145	12.8396	4.79875e-26	3.8717e-22	48.383	UP
AEBP1	2.8206	4.43033	12.6961	1.16918e-25	8.25399e-22	47.4957	UP
CCDC80	2.22984	1.98757	12.5889	2.27542e-25	1.42788e-21	46.8323	UP
LUM	3.66687	3.58848	12.3201	1.20857e-24	5.67427e-21	45.1688	UP
ANTXR1	1.77977	2.3276	12.298	1.38679e-24	5.67427e-21	45.0318	UP
CRISPLD2	1.75269	2.20707	12.2957	1.40659e-24	5.67427e-21	45.0177	UP
GGT5	1.94681	3.13963	12.0951	4.89438e-24	1.626e-20	43.7757	UP
PMP22	1.57891	3.36169	12.0063	8.49889e-24	2.66662e-20	43.2262	UP
COL14A1	2.0635	2.44763	11.8499	2.24514e-23	6.67363e-20	42.2588	UP
ISLR	2.77826	2.68329	11.7603	3.91801e-23	1.10639e-19	41.7044	UP
MMP2	2.37924	3.77097	11.6695	6.88547e-23	1.76759e-19	41.1431	UP
EMILIN1	2.2211	3.88862	11.6598	7.31244e-23	1.79559e-19	41.0832	UP
MGP	2.51457	4.76752	11.5579	1.37654e-22	2.9901e-19	40.4534	UP
ADAMTS2	1.71904	2.33953	11.5472	1.47041e-22	3.07572e-19	40.3877	UP
PRELP	2.24795	2.39419	11.5027	1.93799e-22	3.90899e-19	40.1129	UP
IGFBP7	1.52585	8.16127	11.4282	3.07662e-22	5.79194e-19	39.6528	UP
COL1A2	2.5487	5.24261	11.1938	1.31505e-21	2.122e-18	38.2071	UP
MFAP4	2.98659	3.11644	11.1346	1.89699e-21	2.74708e-18	37.8425	UP
TAGLN	1.67677	5.20264	11.1235	2.03222e-21	2.86935e-18	37.774	UP
PODN	1.89612	1.88415	11.0705	2.82048e-21	3.70447e-18	37.4479	UP
FBLN2	2.26225	2.8398	10.962	5.51809e-21	6.63074e-18	36.7802	UP
CCL2	1.75911	3.86461	10.5773	5.92128e-20	6.19289e-17	34.4198	UP
COL3A1	2.76111	5.98366	10.5269	8.07379e-20	7.89384e-17	34.1115	UP
LTBP2	1.68973	2.88689	10.468	1.15971e-19	1.09162e-16	33.7514	UP
HEYL	1.79653	3.06935	10.4473	1.31673e-19	1.19943e-16	33.6252	UP
FMOD	2.14389	2.89351	10.4171	1.58513e-19	1.39881e-16	33.4407	UP
APOBEC3C	1.51774	3.05174	10.4063	1.69383e-19	1.47173e-16	33.3748	UP
COL5A1	2.1189	3.25841	10.4024	1.73452e-19	1.48425e-16	33.3512	UP
TMEM119	1.82277	1.80301	10.3948	1.81763e-19	1.53215e-16	33.3047	UP
MOXD1	1.59043	1.2537	10.3728	2.08012e-19	1.72763e-16	33.1706	UP
F2R	1.50974	3.66305	10.2947	3.35846e-19	2.63439e-16	32.6944	UP
LOXL1	1.82299	1.96721	10.2691	3.92782e-19	3.03879e-16	32.5387	UP
CCL21	3.6996	4.52968	10.2022	5.91669e-19	4.22983e-16	32.1315	UP
MRC2	1.71188	2.52858	10.0823	1.23146e-18	8.27969e-16	31.403	UP
COL1A1	2.73029	5.98862	10.0408	1.58673e-18	1.05428e-15	31.1512	UP
DPYSL3	1.52698	2.54352	10.0199	1.80219e-18	1.16991e-15	31.0247	UP
CXCR4	1.50171	4.9316	9.97411	2.38331e-18	1.49558e-15	30.747	UP
ASPN	1.9852	3.66506	9.96952	2.45089e-18	1.52109e-15	30.7192	UP
COL4A2	1.50561	6.03956	9.90099	3.72047e-18	2.08041e-15	30.3046	UP
SPARC	1.5356	7.83542	9.8809	4.20431e-18	2.28553e-15	30.1831	UP
VCAN	1.81429	1.92743	9.79562	7.06034e-18	3.72661e-15	29.6682	UP
GEM	1.73788	2.6308	9.78889	7.3549e-18	3.81259e-15	29.6276	UP
APLNR	1.81677	3.70162	9.74024	9.88103e-18	5.02749e-15	29.3344	UP
COL6A2	1.8065	5.79628	9.64525	1.75702e-17	8.4813e-15	28.7628	UP
MXRA8	1.62216	3.06612	9.61149	2.15518e-17	1.03151e-14	28.56	UP
FSTL1	1.55752	4.02042	9.58257	2.56688e-17	1.18223e-14	28.3864	UP
NAPSB	1.53574	2.52985	9.44046	6.05061e-17	2.45842e-14	27.5352	UP
COL6A3	1.66379	3.13071	9.3056	1.36118e-16	4.92791e-14	26.7306	UP
MYL9	1.52146	5.70479	9.30164	1.39391e-16	5.01426e-14	26.707	UP
SMOC2	1.52287	2.41086	9.26634	1.72265e-16	5.82574e-14	26.4969	UP
C7	2.99848	3.52895	9.25845	1.80604e-16	6.0714e-14	26.45	UP
HLA-DOA	1.53812	2.70263	9.19075	2.7088e-16	8.62315e-14	26.0478	UP
CXCL12	1.84451	3.80447	9.08712	5.03053e-16	1.47974e-13	25.4338	UP
BGN	2.2278	7.46341	9.06387	5.77834e-16	1.68218e-13	25.2964	UP
INMT	1.69439	2.29087	8.96348	1.05013e-15	2.88676e-13	24.704	UP
DPT	2.24987	2.0445	8.95473	1.10614e-15	3.01795e-13	24.6524	UP
IGHA1	3.09873	5.87132	8.94859	1.1472e-15	3.10003e-13	24.6163	UP
CD52	1.69369	4.70144	8.85049	2.05225e-15	5.15134e-13	24.0397	UP
HLA-DPB1	1.58169	6.76858	8.82004	2.45731e-15	6.08691e-13	23.8611	UP
NGFR	1.79175	2.41936	8.60087	8.93555e-15	1.87336e-12	22.5819	UP
HLA-DRA	1.846	8.9704	8.60048	8.95599e-15	1.87336e-12	22.5796	UP
HLA-DPA1	1.73367	5.01424	8.5959	9.19962e-15	1.91492e-12	22.5531	UP
CLEC11A	1.50488	3.26041	8.55378	1.1776e-14	2.37526e-12	22.3085	UP
HTRA3	1.84774	2.34917	8.48967	1.7133e-14	3.3715e-12	21.9371	UP
GSTP1	1.65562	5.22774	8.44324	2.24664e-14	4.33049e-12	21.6688	UP
LAMC3	1.56858	2.46444	8.38896	3.08201e-14	5.63309e-12	21.3557	UP
ELN	1.91814	2.84834	8.35889	3.67103e-14	6.58186e-12	21.1826	UP
HLA-DQA1	1.60776	3.9356	8.24575	7.07352e-14	1.18896e-11	20.5334	UP
CCL19	2.92186	3.28401	8.21865	8.27338e-14	1.38241e-11	20.3784	UP
TIMP1	2.16292	8.24725	8.16945	1.09891e-13	1.80416e-11	20.0975	UP
IGKV3-20	3.25641	4.18171	8.14797	1.2437e-13	2.01262e-11	19.975	UP
SOD3	2.11995	3.55811	8.14389	1.27329e-13	2.05461e-11	19.9518	UP
PMEPA1	1.7687	2.72909	8.12403	1.42743e-13	2.27731e-11	19.8387	UP
HLA-DRB1	1.77494	8.40656	8.11751	1.48198e-13	2.35107e-11	19.8016	UP
C1QB	1.59014	7.1865	8.08689	1.76711e-13	2.73321e-11	19.6276	UP
C1QC	1.50502	7.22291	8.08648	1.77126e-13	2.73321e-11	19.6252	UP
IGLV2-11	2.64062	2.75678	8.04843	2.20346e-13	3.3097e-11	19.4093	UP
IGHM	2.66377	4.24374	8.02472	2.52405e-13	3.76124e-11	19.275	UP
IGKV3-11	2.95651	3.42444	8.02185	2.5659e-13	3.81353e-11	19.2587	UP
POSTN	2.04854	2.38552	7.96282	3.59586e-13	5.20727e-11	18.925	UP
IGHG2	3.26331	4.93225	7.93261	4.27238e-13	6.05404e-11	18.7546	UP
FBLN5	1.5766	3.39232	7.92991	4.33844e-13	6.12555e-11	18.7394	UP
JCHAIN	2.30292	3.27881	7.92469	4.46949e-13	6.2481e-11	18.71	UP
IGKV1-5	2.86488	3.23775	7.88954	5.45996e-13	7.41255e-11	18.5121	UP
TIMP2	1.58175	5.33913	7.87621	5.89004e-13	7.93918e-11	18.4372	UP
IGHV4-59	2.79747	2.89839	7.7965	9.25781e-13	1.20751e-10	17.9903	UP
IGHV5-51	2.52164	2.62439	7.77545	1.0429e-12	1.35092e-10	17.8726	UP
IGKV3-15	2.5134	2.6348	7.77304	1.05723e-12	1.36635e-10	17.8591	UP
IGLV1-40	2.82675	3.17494	7.75726	1.1559e-12	1.48031e-10	17.7709	UP
IGHG4	3.19285	4.08398	7.73007	1.34775e-12	1.70283e-10	17.6192	UP
IGHV4-39	2.45237	2.81675	7.63272	2.33108e-12	2.84347e-10	17.0781	UP
TRAC	1.58513	3.7668	7.62896	2.38072e-12	2.88532e-10	17.0572	UP
IGHA2	2.27332	3.55716	7.599	2.81636e-12	3.34862e-10	16.8913	UP
IGKC	3.34019	5.92334	7.59701	2.8479e-12	3.37719e-10	16.8803	UP
IGKV4-1	3.18138	3.85351	7.58539	3.03942e-12	3.56136e-10	16.8161	UP
IGLV3-21	2.57824	2.51924	7.54308	3.85065e-12	4.39064e-10	16.5825	UP
IGLV1-51	2.51324	3.57308	7.52667	4.2201e-12	4.75726e-10	16.4921	UP
IGFBP5	1.50026	4.56063	7.42043	7.62155e-12	8.10626e-10	15.9087	UP
HLA-DRB5	1.70809	6.57509	7.33791	1.20312e-11	1.23768e-09	15.4583	UP
IGKV1-9	2.09025	1.93286	7.2538	1.91162e-11	1.89076e-09	15.0017	UP
HLA-DQB1	1.51665	4.63635	7.20791	2.45849e-11	2.38982e-09	14.7537	UP
IGLC2	2.92206	5.40813	7.20719	2.4683e-11	2.39112e-09	14.7498	UP
IGHG3	2.83383	4.20776	7.19302	2.66731e-11	2.57948e-09	14.6733	UP
IGLV3-25	2.41844	2.7311	7.11148	4.16157e-11	3.88484e-09	14.235	UP
IGHG1	3.36981	5.8669	7.05818	5.5587e-11	5.09641e-09	13.9498	UP
AQP1	1.5172	5.30977	7.047	5.90598e-11	5.39728e-09	13.8901	UP
IGLV3-19	2.74594	3.43472	7.03882	6.17336e-11	5.62344e-09	13.8465	UP
IGKV1-16	1.97201	1.8463	7.01547	7.00476e-11	6.27949e-09	13.7221	UP
IGHV1-18	2.4967	2.56256	6.94287	1.0362e-10	9.04501e-09	13.3365	UP
IGHJ3	1.83942	1.42804	6.92895	1.11671e-10	9.68794e-09	13.2629	UP
IGKV1-6	2.11708	2.02922	6.92628	1.13284e-10	9.81283e-09	13.2487	UP
IGLV6-57	1.95176	2.10048	6.92007	1.17125e-10	1.013e-08	13.2159	UP
IGHV3-23	2.60131	3.24226	6.91496	1.20383e-10	1.03641e-08	13.1889	UP
IGHGP	2.25453	2.51203	6.89992	1.30506e-10	1.11778e-08	13.1094	UP
IGLV1-47	2.52915	2.94146	6.86833	1.54572e-10	1.30295e-08	12.9429	UP
IGHV4-34	1.98818	2.2636	6.85451	1.66432e-10	1.39253e-08	12.8701	UP
IGKV1-27	1.96854	1.78213	6.80972	2.11371e-10	1.73055e-08	12.635	UP
IGHV3-30	2.15375	2.17851	6.79519	2.28379e-10	1.85585e-08	12.5588	UP
IGHV3-15	2.14285	2.18723	6.79327	2.30723e-10	1.86952e-08	12.5488	UP
IGHV3-11	1.9954	1.86327	6.79221	2.32026e-10	1.87738e-08	12.5433	UP
IGKV1-17	1.93511	1.75428	6.76999	2.61133e-10	2.10686e-08	12.427	UP
IGHV1-69D	2.08983	1.81466	6.69162	3.95526e-10	3.09821e-08	12.0188	UP
IGLV2-23	2.46285	3.02648	6.68706	4.05165e-10	3.16057e-08	11.9951	UP
IGLV2-14	2.38324	3.22714	6.62482	5.62365e-10	4.28619e-08	11.6728	UP
IGLV3-10	2.01723	1.85974	6.61163	6.02729e-10	4.56917e-08	11.6047	UP
FSTL3	1.58562	4.1216	6.59618	6.53602e-10	4.90219e-08	11.5251	UP
IGHV4-31	1.69559	1.44437	6.51984	9.74191e-10	7.03572e-08	11.1331	UP
IGLV8-61	1.92994	1.72934	6.51575	9.95206e-10	7.16003e-08	11.1121	UP
IGLV3-1	2.13331	2.16204	6.5099	1.026e-09	7.34419e-08	11.0822	UP
IGLV2-8	1.80313	1.72096	6.4774	1.21494e-09	8.53435e-08	10.9162	UP
IGHV1-46	1.83596	1.79665	6.42741	1.57432e-09	1.07643e-07	10.6618	UP
HLA-DRB6	1.52641	4.51071	6.39995	1.81429e-09	1.22274e-07	10.5226	UP
IGHV3-74	1.80975	1.9492	6.39261	1.88438e-09	1.25794e-07	10.4854	UP
CXCL14	1.55941	1.3658	6.39238	1.88656e-09	1.25794e-07	10.4843	UP
QSOX1	1.80273	4.2445	6.38693	1.94036e-09	1.28773e-07	10.4567	UP
IGLC3	2.5998	4.34758	6.31062	2.87204e-09	1.83489e-07	10.072	UP
MMP7	2.13205	2.42143	6.27007	3.53394e-09	2.21763e-07	9.86861	UP
IGLV1-44	2.26413	2.95369	6.15975	6.18913e-09	3.67167e-07	9.3194	UP
IGHV3-21	1.95814	2.15924	6.10292	8.24287e-09	4.77469e-07	9.03873	UP
IGHV1-24	1.84584	1.67044	6.09945	8.38794e-09	4.84382e-07	9.02164	UP
IGLL5	1.70762	2.03089	6.0812	9.19288e-09	5.27628e-07	8.93192	UP
PTGDS	2.62468	4.02422	6.05453	1.05078e-08	5.94046e-07	8.80103	UP
IGLV4-69	1.93412	2.18417	5.96182	1.66806e-08	8.98921e-07	8.34882	UP
HLA-DQA2	1.56729	3.75884	5.81521	3.43522e-08	1.74001e-06	7.64259	UP
IGHV3-33	1.58207	1.49792	5.66734	7.04241e-08	3.31999e-06	6.9417	UP
IGHV3-73	1.59774	1.38597	5.61623	9.0025e-08	4.16749e-06	6.70218	UP
MSC	1.68048	2.89345	5.56903	1.12809e-07	5.12971e-06	6.48221	UP
IGHV3-49	1.72667	1.80511	5.55444	1.20928e-07	5.45065e-06	6.41447	UP
IGHV1-2	1.70753	1.64329	5.43624	2.11467e-07	9.00682e-06	5.8701	UP
SFRP5	1.8153	1.57137	5.41709	2.31346e-07	9.774e-06	5.78265	UP
HAMP	1.9438	2.99886	5.04174	1.29271e-06	4.48731e-05	4.11161	UP
KRT7	1.72315	3.15042	4.78967	3.9236e-06	0.000119457	3.03761	UP
SPINT2	1.58167	3.34228	4.64656	7.24577e-06	0.000207515	2.44595	UP
SPINT1	1.647	3.24488	4.48277	1.43961e-05	0.00038064	1.7854	UP
NNMT	1.61597	6.72627	4.06427	7.69199e-05	0.00156481	0.181764	UP
CRP	2.16194	7.98026	3.85643	0.000169274	0.00299625	-0.567767	UP
DEFB1	1.71323	7.71029	3.28392	0.00126976	0.0149369	-2.4614	UP
PLA2G2A	1.83491	4.77067	3.181	0.00177839	0.0194302	-2.77412	UP
